# Supplementary material for: Exploring Dacarbazine Complexation with a Cellobiose-Based Carrier: A Multimethod Theoretical, NMR, and Thermochemical Study
Source: Molecules. 2025 Dec 18;30(24):4819. doi: 10.3390/molecules30244819 (PMC12735980; doi:10.3390/molecules30244819)
Supplement: Supplementary file 1 [file molecules-30-04819-s001.zip]

Archive with 1 entries (1 files):
- molecules-4017318-supplementary.pdf
